# Supplementary material for: Novel Polyimide/Copper-Nickel Ferrite Composites with Tunable Magnetic and Dielectric Properties
Source: Polymers (Basel). 2021 May 19;13(10):1646. doi: 10.3390/polym13101646 (PMC8158717; doi:10.3390/polym13101646)
Supplement: Supplementary file 1 [file polymers-13-01646-s001.zip]

Archive with 1 entries (1 files):
- polymers-1210161-supplementary.pdf
